# Supplementary material for: The Diagnostic Value of Image-Based Machine Learning for Osteoporosis: Systematic Review and Meta-Analysis
Source: J Med Internet Res. 2026 Jan 16;28:e75965. doi: 10.2196/75965 (PMC12810749; doi:10.2196/75965)
Supplement: Multimedia Appendix 2 [file jmir-v28-e75965-s002.xlsx]

## Sheet: 文章中的表
No.	first author	Years of publication	country	Type of study	Patient source	Diagnostic criteria for osteoporosis	Medical Imaging	gender（male/female）	age	Whether to perform image segmentation	Total number of cases	Total number of cases in the training set	Validation set generation method	Type of model used	Whether or not to compare with clinicians
1	Insha Majeed Wani	2023	India	case-control	multicenter	diagnosis criteria of WHO	X-ray	108/132	mean 51 range(18-75)	yes	P:240 I:381		random sample	CNN/AlexnNet/Resnet/Vgg19/Vgg16	no
2	M S Kavitha	2012	japan	cohort study	single lcenter	diagnosis criteria of WHO	X-ray	female	≥50	yes	100	60	random sample	RBF kernel-SVM	no
3	Xinghu Yu	2016	china	case-control	single lcenter	diagnosis criteria of WHO	X-ray	40/79	mean 65	no	119	65	random sample	ANN/Logistic prediction	no
4	Ran Su	2019	china	case-control	comprehensive database		X-ray			no	184	102	K-fold cross validation、external validation	AlexNet//VggNet/ResNet/DenseNet	yes
5	Ró˙za Dzier˙zak	2022	Poland	case-control	single lcenter	L1 radiological densitometry	CT	41/59	control：range(53-77) osteoporosis：range（44-95）	yes	P:100 I:400	P:50 I:200	random sample	VGG16/ VGG19/Xception/MobileNetV2/ ResNet50/InceptionResNetV2	no
6	Sangwook Kim, BS	2022	Korea	case-control	multicenter	diagnosis criteria of WHO	X-ray	764/3988	mean 62 range(49-75)	Bilateral proximal femur clipping Total hip, pelvis not clipped	P:4752 I:5878	P:3811 I:4924	external validation	DenseNet-125/ResNet-18/ResNet-50	yes
7	Ju Hwan Lee	2015	Korea	case-control		diagnosis criteria of WHO	X-ray	female	≥40	yes	53	10000+		SVM	no
8	Arun Krishnaraj	2019	American	cohort study	multicenter	diagnosis criteria of WHO	CT	6/74	range(50-80)	yes	P：1693			linear regression/support vector machine/logistic regression model	no
9	Jae-Seo Lee	2019	Korea	case-control	single lcenter	Bone cortical erosion	X-ray	female	range(30-81)	yes	P：1268	1068（Training + Validation）	random sample	DCNN	yes
10	Liting Mao	2022	china	case-control	multicenter	diagnosis criteria of WHO	X-ray	2149/4759	≥50	yes	P：6908 I：13816	5024	random sample、external validation	DenseNet	no
11	Takashi Nakamoto	2022	japan	case-control	single lcenter	diagnosis criteria of WHO	X-ray	female	≥50	yes	P:1600	P:1500	external validation	Alexnet/VGG-16/ GoogLeNet	yes
12	Perry J. Pickhardt	2022	American	case-control	single lcenter	L1 trabecular attenuation value 100 HU	CT	4724/6311	range(46-60)	yes	P:11035 I:11035	P: I:24318		CNN	yes
13	Yinxia Zhao	2022	china	case-control	multicenter	L1、L2、L3	MRI、CT	66/140	range(20-78) mean：48	yes	P:206	142	external validation	CNN	yes
14	Kun Zhang	2023	china	case-control	single lcenter	80 mg/ cm3 ≤ BMD individuals ≤ 120 mg/cm3 are osteopenia	CT			yes	P:1048	524	K-fold cross validation		no
15	Khalaf Alshamrani	2024	Saudi Arabia	case-control	comprehensive database		X-ray			yes			K-fold cross validation	SVM	no
16	R. Dhanagopal	2024	India	cohort study	comprehensive database		X-ray、CT				P:200 I:600			CBTCNNOD
17	Sangseok Oh	2024	Korea	case-control	comprehensive database、single lcenter	diagnosis criteria of WHO	CT	17/95	range(49-73)	yes	P::348 I:376	185	random sample、external validation		no
18	Jing Pan	2024	china	case-control	single lcenter	BMD individual < 80 mg/cm3 was consid_x005f_x005f_x005f_x005f_x005f_x0002_ered osteoporosis	CT	605/443	range(20-92)	yes	P:1048 I:2096	P:530 I:1096	random sample	CNN	no
19	Xiaoyu Tong	2024	china	cohort study	single lcenter	BMD individual < 80 mg/cm3 was consid_x005f_x005f_x005f_x005f_x005f_x0002_ered osteoporosis	CT	227/207		yes	P:：434	333	random sample	Res-Net	yes
20	Shigeng Wang	2024	china	case-control	multicenter	BMD individual < 80 mg/cm3 was consid_x005f_x005f_x005f_x005f_x005f_x0002_ered osteoporosis	CT	1265/1009	range(56-70)	yes	P:2274	635	internal validation、external validation	DenseNet/ResNet-18/ResNet-50	no
21	Mahmud Uz Zaman	2024	Saudi Arabia	case-control	multicenter		X-ray			yes	P:50		K-fold cross validation	SVM	no
22	Bin Zhang	2023	china	case-control	multicenter	diagnosis criteria of WHO	X-ray	female	≥50	yes	P:1325	1180	random sample	ResNet18/VGG11	no
23	Kun Zhang	2024	china	case-control	single lcenter	BMD individual < 80 mg/cm3 was consid_x005f_x005f_x005f_x005f_x005f_x0002_ered osteoporosis	CT			yes	P: I:2182	723	random sample	AlexNet/ResNet-50/ResNet-101/DenseNet-101/ ShuffleNet/EfficientNet/DSNet/DLGNet/	no
24	Muthu Subash Kavitha	2013	Korea	case-control	single lcenter	diagnosis criteria of WHO	X-ray	female	≥50	yes	P:100 I:	60	K-fold cross validation	HAC-SVM/BP	no
25	Muthu Subash Kavitha	2015	Korea	case-control	single lcenter	diagnosis criteria of WHO	X-ray	female	range(45-92)	yes	P:141 I:		K-fold cross validation	A naïve Bayes classifier/k-NN/SVM	no
26	Chisako Muramatsu	2016	japan	case-control	multicenter	diagnosis criteria of WHO	X-ray			yes	P:181 I:	82	external validation	SVM	no
27	YAN XU	2013	china	case-control	multicenter		CT				P:200 I:200			SVM/KNN	no
28	Mohammad A	2019	Jordan	case-control	single lcenter		X-ray			yes	P: I:575		K-fold cross validation	SVM、SOM/LVQ	no
29	Ki-Sun Lee	2020	Korea	case-control	single lcenter	diagnosis criteria of WHO	X-ray			yes	P: I:680	544	random sample	CNN3/VGG16/VGG16-TR/VGG16-TR-FT	no
30	Yijie Fang	2020	china	case-control	single lcenter	BMD individual < 80 mg/cm3 was consid_x005f_x005f_x005f_x005f_x005f_x0002_ered osteoporosis	CT	644/805	range(37-72)	yes	P:1449 I:	586	external validation、K-fold cross validation	U-Net/DenseNet-121	no
31	Li He	2020	china	case-control	single lcenter	diagnosis criteria of WHO	MRI	32/77	range(37-90) mean 62	yes	P:109 I:	109	K-fold cross validation		no
32	R. Menaka	2021	India	case-control	single lcenter		CT			yes	P: I:200			ANN/FCN	no
33	C. Tang	2020	china	case-control	single lcenter		CT		range(17-84)	yes	P:213 I:	150		CNN	no
34	Norio Yamamoto	2021	japan	case-control	single lcenter	diagnosis criteria of WHO	X-ray	373/1296	≥60	no	P:1699 I:1699	1699	random sample、K-fold cross validation	CNN/ResNet18/ResNet34/ResNet50ResNet101/ResNet502	no
35	Maya Genisa	2023	Malaysia	case-control			CT			yes	P: I:60	50		CNN	no
36	Ronnie Sebro	2022	USA	case-control	single lcenter	diagnosis criteria of WHO	CT	23/173	≥50	no	P:196 I:	96	random sample、K-fold cross validation	SVM/RF	no
37	Baisen Chen	2024	china	cohort study	single lcenter	diagnosis criteria of WHO	CT	88/94	range(64-77)	yes	P:182 I:		random sample、K-fold cross validation	random forest, support vector machine, and K nearest neighbor	no
38	Hanns-Christian Breit	2023	Switzerland	case-control		diagnosis criteria of WHO	CT	17/81	range(56-80) mean 68	yes	P:98 I:			CNN	yes
39	Miso Jang	2022	Korea	case-control	single lcenter	diagnosis criteria of WHO	X-ray	2304/11811	range(40-90) mean 57	yes	P:14135 I:14135	9825	random sample	OsPor-screen	no
40	Yan-Wei Jiang	2022	china	case-control	single lcenter		CT	182/205	range(47-73)	yes	P:386 I:	270	random sample、K-fold cross validation	LASSO	yes
41	Liyu Liu	2022	china	case-control	multicenter	diagnosis criteria of WHO	CT		>40	yes	P:2210 I:		random sample、K-fold cross validation	LR, SVM, ANN, RF, XGBoost and Stacking	no
42	Ronnie Sebro	2022	USA	case-control	single lcenter	diagnosis criteria of WHO	CT	31/132	range(50-86)	no	P:163 I:	103	random sample	SVM/PCA	no
43	Qianrong Xie	2022	china	case-control	single lcenter	diagnosis criteria of WHO	CT	146/444		yes	P:635 I:	414	random sample		no
44	Zhihao Xue	2022	china	case-control	single lcenter	diagnosis criteria of WHO	CT	41/92	range(31-94) mean 65	yes	P:133 I:		K-fold cross validation	RF、SVM、KNN	no
45	Liwei Cheng	2022	china	case-control	single lcenter		CT	51/103		yes	P:154 I:616	I：431	random sample	LR、SVM 、 RF	no
46	Jingnan Cui	2023	china	case-control	single lcenter	diagnosis criteria of WHO	X-ray		≥50	yes	P:104+174	I：92		SVM	no
47	Mahmoud ELMAHDY	2023	USA	case-control	single lcenter	diagnosis criteria of WHO	CT	29/171	range(59-75)	no	P:200 I:	160	random sample、K-fold cross validation	SVM	no
48	DONG HWAN HWANG	2023	Korea	case-control	single lcenter	diagnosis criteria of WHO	CT	592/2291	range(36-80) mean 58	yes	P:2883 I:	2283	random sample	CMM/Logistic classifier/RF/ResNet-18	no
49	Chenyu Jiang	2023	China	case-control	single lcenter		CT		range(56-80)	no	P:31 I:			FEA	no
50	Farid Ghareh MOHAMMADI	2023	USA	case-control	single lcenter		X-ray	107/562	range(50-91)	yes	P:669 I:	533	random sample、K-fold cross validation	CNN	no
51	Ivars Namatevs	2023	Latvia	case-control	single lcenter	diagnosis criteria of WHO	CT	female	range(54-87) mean 69	yes	P:188 I:	132	random sample	CNN/ResNet-101	no
52	Xinyi Niu1	2023	China	case-control	single lcenter	BMD individual < 80 mg/cm3 was consid_x005f_x005f_x005f_x005f_x005f_x0002_ered osteoporosis	CT		range(39-90)	yes	P:500 I:	300	random sample、K-fold cross validation	CNN/DenseNet	no
53	Ronnie Sebro	2023	USA	case-control	single lcenter	diagnosis criteria of WHO	CT	108/286	≥50	yes	P:394 I:	274	random sample	SVM/LASSO	no
54	Ronnie Sebro	2023	USA	case-control	single lcenter	diagnosis criteria of WHO	CT	41/232	range(50-87) mean 68	no	P:273 I:	213	random sample	SVM/RF	no
55	K. Uemura	2023	JAPAN	case-control	multicenter	diagnosis criteria of WHO	CT	189/668	range(53-87) mean 70	yes	P:960 I:1081	315	K-fold cross validation、external validation	U-Net	no
56	Hehui Zhang	2023	China	case-control	single lcenter	diagnosis criteria of WHO	CT	166/151	range(27-83) mean 51	no	P:371 I:	220	random sample	logistic regression/support vector machine/random forest/XGBoost/multilayer perceptron/CNN/Densenet121	no
57	Jinrong Yang	2022	China	case-control	single lcenter	diagnosis criteria of WHO	CT	679/367		yes	P:1046 I:				no
58	Kaibin Fang	2024	China	case-control	single lcenter	diagnosis criteria of WHO	CT	172/302	range(53-85)	yes	P:474 I:	381		LR/NaiveBayes/SVM/ KNN/Ran_x005f_x005f_x005f_x005f_x005f_x0002_domForest /ExtraTrees/XGBoost /LightGBM /GradientBoosting / /MLP/	no
59	Si-ru Kang	2024	China	case-control	single lcenter	diagnosis criteria of WHO	MRI	97/194	range(45-85) mean 62	yes	P:291	233	K-fold cross validation		no
60	Jieun Oh	2024	Korea	case-control	single lcenter	diagnosis criteria of WHO	CT	122/146	range(46-72) mean 59		P:268	170		CNN/VGG19/U-Net	no
