# Supplementary material for: The Diagnostic Value of Image-Based Machine Learning for Osteoporosis: Systematic Review and Meta-Analysis
Source: J Med Internet Res. 2026 Jan 16;28:e75965. doi: 10.2196/75965 (PMC12810749; doi:10.2196/75965)
Supplement: Multimedia Appendix 3 [file jmir-v28-e75965-s003.xlsx]

## Sheet: sheet
No.	Author	Year	Patient Selection: Is the selection of patients at risk of bias?			Index Test: Is there a risk of bias in the conduct or interpretation of the index test?		Reference Standard: Is there a risk of bias in the conduct or interpretation of the reference standard?		Flow and Timing: Could the patient flow or timing of tests introduce bias?			Applicability
			Que1	Que2	Que3	Que4	Que5	Que6	Que7	Que8	Que9	Que10	Que11	Que12	Que13
1	Insha Majeed Wani	2023	Yes	Yes-DL	Yes	Yes	Yes	Yes	Unclear	Yes	Yes	Yes	Yes	Yes	Yes
2	M S Kavitha	2012	Yes	Yes-ML	Yes	Yes	No	Yes	Unclear	Yes	Yes	Yes	Yes	Yes	Yes
3	Xinghu Yu	2016	Yes	Yes-ML	Yes	Yes	No	Yes	Unclear	Yes	Yes	Yes	Yes	Yes	Yes
4	Ran Su	2019	Yes	Yes-DL	Yes	Yes	Yes	Yes	Unclear	Yes	Yes	Yes	Yes	Yes	Yes
5	Ró˙za Dzier˙zak	2022	Yes	Yes-DL	Yes	Yes	Yes	Yes	Unclear	Yes	Yes	Yes	Yes	Yes	Yes
6	Sangwook Kim, BS	2022	Yes	Yes-DL	Yes	Yes	Yes	Yes	Unclear	Yes	Yes	Yes	Yes	Yes	Yes
7	Ju Hwan Lee	2015	Yes	Yes-ML	Yes	Yes	No	Yes	Unclear	Yes	Yes	Yes	Yes	Yes	Yes
8	Arun Krishnaraj	2019	Yes	Yes-ML	Yes	Yes	No	Yes	Unclear	Yes	Yes	Yes	Yes	Yes	Yes
9	Jae-Seo Lee	2019	Yes	Yes-DL	Yes	Yes	Yes	Yes	Unclear	Yes	Yes	Yes	Yes	Yes	Yes
10	Liting Mao	2022	Yes	Yes-DL	Yes	Yes	Yes	Yes	Unclear	Yes	Yes	Yes	Yes	Yes	Yes
11	Takashi Nakamoto	2022	Yes	Yes-DL	Yes	Yes	Yes	Yes	Unclear	Yes	Yes	Yes	Yes	Yes	Yes
12	Perry J. Pickhardt	2022	Yes	Yes-DL	Yes	Yes	Yes	Yes	Unclear	Yes	Yes	Yes	Yes	Yes	Yes
13	Yinxia Zhao	2022	Yes	Yes-DL	Yes	Yes	Yes	Yes	Unclear	Yes	Yes	Yes	Yes	Yes	Yes
14	Kun Zhang	2023	Yes	Yes-DL	Yes	Yes	Yes	Yes	Unclear	Yes	Yes	Yes	Yes	Yes	Yes
15	Khalaf Alshamrani	2024	Yes	Yes-ML	Yes	Yes	No	Yes	Unclear	Yes	Yes	Yes	Yes	Yes	Yes
16	R. Dhanagopal	2024	Yes	Yes-DL	Yes	Yes	Yes	Yes	Unclear	Yes	Yes	Yes	Yes	Yes	Yes
17	Sangseok Oh	2024	Yes	Yes-DL	Yes	Yes	Yes	Yes	Unclear	Yes	Yes	Yes	Yes	Yes	Yes
18	Jing Pan	2024	Yes	Yes-DL	Yes	Yes	Yes	Yes	Unclear	Yes	Yes	Yes	Yes	Yes	Yes
19	Xiaoyu Tong	2024	Yes	Yes-DL	Yes	Yes	Yes	Yes	Unclear	Yes	Yes	Yes	Yes	Yes	Yes
20	Shigeng Wang	2024	Yes	Yes-DL	Yes	Yes	Yes	Yes	Unclear	Yes	Yes	Yes	Yes	Yes	Yes
21	Mahmud Uz Zaman	2024	Yes	Yes-ML	Yes	Yes	No	Yes	Unclear	Yes	Yes	Yes	Yes	Yes	Yes
22	Bin Zhang	2023	Yes	Yes-DL	Yes	Yes	Yes	Yes	Unclear	Yes	Yes	Yes	Yes	Yes	Yes
23	Kun Zhang	2024	Yes	Yes-DL	Yes	Yes	Yes	Yes	Unclear	Yes	Yes	Yes	Yes	Yes	Yes
24	Muthu Subash Kavitha	2013	Yes	Yes-ML	Yes	Yes	No	Yes	Unclear	Yes	Yes	Yes	Yes	Yes	Yes
25	Muthu Subash Kavitha	2015	Yes	Yes-ML	Yes	Yes	No	Yes	Unclear	Yes	Yes	Yes	Yes	Yes	Yes
26	Chisako Muramatsu	2016	Yes	Yes-ML	Yes	Yes	No	Yes	Unclear	Yes	Yes	Yes	Yes	Yes	Yes
27	YAN XU	2013	Yes	Yes-ML	Yes	Yes	No	Yes	Unclear	Yes	Yes	Yes	Yes	Yes	Yes
28	Mohammad A	2019	Yes	Yes-ML	Yes	Yes	No	Yes	Unclear	Yes	Yes	Yes	Yes	Yes	Yes
29	Ki-Sun Lee	2020	Yes	Yes-DL	Yes	Yes	Yes	Yes	Unclear	Yes	Yes	Yes	Yes	Yes	Yes
30	Yijie Fang	2020	Yes	Yes-DL	Yes	Yes	Yes	Yes	Unclear	Yes	Yes	Yes	Yes	Yes	Yes
31	Li He	2020	Yes	Yes-DL	Yes	Yes	Yes	Yes	Unclear	Yes	Yes	Yes	Yes	Yes	Yes
32	R. Menaka	2021	Yes	Yes-ML	Yes	Yes	No	Yes	Unclear	Yes	Yes	Yes	Yes	Yes	Yes
33	C. Tang	2020	Yes	Yes-DL	Yes	Yes	Yes	Yes	Unclear	Yes	Yes	Yes	Yes	Yes	Yes
34	Norio Yamamoto	2021	Yes	Yes-DL	Yes	Yes	Yes	Yes	Unclear	Yes	Yes	Yes	Yes	Yes	Yes
35	Maya Genisa	2023	Yes	Yes-DL	Yes	Yes	Yes	Yes	Unclear	Yes	Yes	Yes	Yes	Yes	Yes
36	Ronnie Sebro	2022	Yes	Yes-ML	Yes	Yes	No	Yes	Unclear	Yes	Yes	Yes	Yes	Yes	Yes
37	Baisen Chen	2024	Yes	Yes-ML	Yes	Yes	No	Yes	Unclear	Yes	Yes	Yes	Yes	Yes	Yes
38	Hanns-Christian Breit	2023	Yes	Yes-DL	Yes	Yes	Yes	Yes	Unclear	Yes	Yes	Yes	Yes	Yes	Yes
39	Miso Jang	2022	Yes	Yes-DL	Yes	Yes	Yes	Yes	Unclear	Yes	Yes	Yes	Yes	Yes	Yes
40	Yan-Wei Jiang	2022	Yes	Yes-ML	Yes	Yes	No	Yes	Unclear	Yes	Yes	Yes	Yes	Yes	Yes
41	Liyu Liu	2022	Yes	Yes-ML	Yes	Yes	No	Yes	Unclear	Yes	Yes	Yes	Yes	Yes	Yes
42	Ronnie Sebro	2022	Yes	Yes-ML	Yes	Yes	No	Yes	Unclear	Yes	Yes	Yes	Yes	Yes	Yes
43	Qianrong Xie	2022	Yes	Yes-ML	Yes	Yes	No	Yes	Unclear	Yes	Yes	Yes	Yes	Yes	Yes
44	Zhihao Xue	2022	Yes	Yes-ML	Yes	Yes	No	Yes	Unclear	Yes	Yes	Yes	Yes	Yes	Yes
45	Liwei Cheng	2022	Yes	Yes-ML	Yes	Yes	No	Yes	Unclear	Yes	Yes	Yes	Yes	Yes	Yes
46	Jingnan Cui	2023	Yes	Yes-ML	Yes	Yes	No	Yes	Unclear	Yes	Yes	Yes	Yes	Yes	Yes
47	Mahmoud ELMAHDY	2023	Yes	Yes-ML	Yes	Yes	No	Yes	Unclear	Yes	Yes	Yes	Yes	Yes	Yes
48	DONG HWAN HWANG	2023	Yes	Yes-DL	Yes	Yes	Yes	Yes	Unclear	Yes	Yes	Yes	Yes	Yes	Yes
49	Chenyu Jiang	2023	Yes	Yes-ML	Yes	Yes	Yes	Yes	Unclear	Yes	Yes	Yes	Yes	Yes	Yes
50	Farid Ghareh MOHAMMADI	2023	Yes	Yes-DL	Yes	Yes	Yes	Yes	Unclear	Yes	Yes	Yes	Yes	Yes	Yes
51	Ivars Namatevs	2023	Yes	Yes-DL	Yes	Yes	Yes	Yes	Unclear	Yes	Yes	Yes	Yes	Yes	Yes
52	Xinyi Niu1	2023	Yes	Yes-DL	Yes	Yes	Yes	Yes	Unclear	Yes	Yes	Yes	Yes	Yes	Yes
53	Ronnie Sebro	2023	Yes	Yes-ML	Yes	Yes	No	Yes	Unclear	Yes	Yes	Yes	Yes	Yes	Yes
54	Ronnie Sebro	2023	Yes	Yes-ML	Yes	Yes	No	Yes	Unclear	Yes	Yes	Yes	Yes	Yes	Yes
55	K. Uemura	2023	Yes	Yes-DL	Yes	Yes	Yes	Yes	Unclear	Yes	Yes	Yes	Yes	Yes	Yes
56	Hehui Zhang	2023	Yes	Yes-ML	Yes	Yes	No	Yes	Unclear	Yes	Yes	Yes	Yes	Yes	Yes
57	Jinrong Yang	2022	Yes	Yes-DL	Yes	Yes	Yes	Yes	Unclear	Yes	Yes	Yes	Yes	Yes	Yes
58	Kaibin Fang	2024	Yes	Yes-ML	Yes	Yes	No	Yes	Unclear	Yes	Yes	Yes	Yes	Yes	Yes
59	Si-ru Kang	2024	Yes	Yes-ML	Yes	Yes	Yes	Yes	Unclear	Yes	Yes	Yes	Yes	Yes	Yes
60	Jieun Oh	2024	Yes	Yes-DL	Yes	Yes	Yes	Yes	Unclear	Yes	Yes	Yes	Yes	Yes	Yes
Note: Que1 - Were consecutive or random patients included? Que2 - Was a case-control design avoided? Que3 - Were inappropriate exclusions avoided? Que4 - Was the interpretation of the index test results conducted without knowledge of the reference standard results? Que5 - If a threshold was used, was it pre-specified? Que6 - Does the reference standard correctly classify the target disease status…
